# Supplementary material for: Polymorphism discovery and association analyses of the interferon genes in type 1 diabetes
Source: BMC Genet. 2006 Feb 22;7:12. doi: 10.1186/1471-2156-7-12 (PMC1402321; doi:10.1186/1471-2156-7-12)
Supplement: Additional File 1 — SNPs identified in the IFNA region. Novel SNPs are denoted by "ss" numbers and previously published SNPs are denoted by "rs" numbers. The gene refers to the IFNA gene in closest proximity to the SNP. Minor allele frequencies are based on the sequencing panel as listed in Table 1. R2 values for non-typed SNPs. Tag SNPs are marked in bold. UTR, untranslated region. [file 1471-2156-7-12-S1.xls]

## Sheet: Sheet1
		Position
Polymorphism	Gene	Map	Gene	MAF	Locus R2
rs7038852 (T>C)	IFNA21	21155322	3'	0.42	91.383
rs7024135 (T>A)	IFNA21	21155348	3'	0.42	91.383
rs2939 (C>T)	IFNA21	21156004	3'	0.02	-
rs8181185 (T>G)	IFNA21	21156791	5'	0.43	92.962
rs12376071 (C>T)	IFNA21	21156902	5'	0.333	Tag SNP
rs12236048 (G>C)	IFNA4	21176254	3'	0.196	100
ss35085818 (T>C)	IFNA4	21176299	3'	0.016	-
ss35085817 (->C)	IFNA4	21176597	3'	0.203	100
rs3750479 (C>T)	IFNA4	21176931	3' UTR	0.203	100
ss35085815 (T>C)	IFNA4	21176958	3' UTR	0.031	-
rs3750480 (T>A)	IFNA4	21177121	Exon	0.188	92.148
rs1062573:rs16938289 (A>G)	IFNA4	21177146	Exon	0.016	-
rs1062571 (G>A)	IFNA4	21177311	Exon	0.469	100
rs2383183 (G>A)	IFNA4	21177700	5'	0.172	Tag SNP
rs3955235 (G>C)	IFNA4	21177773	5'	0.203	Tag SNP
ss35085809 (C>T)	IFNA4	21177834	5'	0.016	-
rs7870840 (G>A)	IFNA4	21177928	5'	0.469	Tag SNP
rs10964896 (A>G)	IFNA4	21178207	5'	0.203	100
rs10964897 (C>T)	IFNA4	21178267	5'	0.196	100
rs10964898 (G>A)	IFNA4	21178270	5'	0.196	100
rs10757198 (G>A)	IFNA7	21192335	5'	0.194	100
rs10757199 (A>C)	IFNA7	21192356	5'	0.203	100
rs7046208 (T>C)	IFNA7	21192408	5'	0.281	100
rs7045980 (T>G)	IFNA7	21192410	5'	0.281	100
ss35085821 (G>A)	IFNA7	21192845	5'	0.063	-
ss35085820 (A>T)	IFNA7	21192867	5'	0.031	-
ss35085849 (C>G)	IFNA10	21195517	3'	0.031	-
ss35085848 (C>A)	IFNA10	21195708	3'	0.047	-
ss35085847 (C>G)	IFNA10	21195830	3'	0.016	-
ss35085846 (C>T)	IFNA10	21195943	3'	0.048	-
ss35085845 (C>A)	IFNA10	21196081	3'	0.047	-
ss35085844 (A>T)	IFNA10	21196174	3'	0.047	-
ss35085843 (T>G)	IFNA10	21196266	3' UTR	0.047	-
rs12555631 (T>C)	IFNA10	21196427	3' UTR	0.203	100
ss35085841 (A>C)	IFNA10	21196509	3' UTR	0.047	-
ss35085840 (C>G)	IFNA10	21196605	Exon	0.016	-
ss35085839 (A>C)	IFNA10	21196743	Exon	0.047	-
ss35085838 (A>C)	IFNA10	21196763	Exon	0.203	100
ss35085837 (T>A)	IFNA10	21196916	Exon	0.047	-
ss35085836 (G>C)	IFNA10	21196919	Exon	0.047	-
rs10113875 (C>G)	IFNA10	21197000	Exon	0.25	100
rs10113876 (C>G)	IFNA10	21197005	Exon	0.25	100
rs10117060 (G>A)	IFNA10	21197031	Exon	0.25	100
rs10119910 (A>T)	IFNA10	21197037	Exon	0.25	100
ss35085831 (G>A)	IFNA10	21197268	5'	0.047	-
ss35085830 (T>A)	IFNA10	21197271	5'	0.047	-
ss35085829 (T>G)	IFNA10	21197276	5'	0.047	-
ss35085828 (C>A)	IFNA10	21197283	5'	0.016	-
ss35085827 (C>A)	IFNA10	21197300	5'	0.047	-
ss35085826 (C>G)	IFNA10	21197334	5'	0.047	-
rs10757200 (T>C)	IFNA16	21205819	3'	0.115	Tag SNP
rs10125010 (A>G)	IFNA16	21206028	3'	0.173	Tag SNP
ss35085868 (A>-)	IFNA16	21206074	3'	0.2	98.538
ss35085867 (C>T)	IFNA16	21206183	3'	0.047	-
ss35085866 (G>C)	IFNA16	21206233	3'	0.047	-
rs1946316 (G>A)	IFNA16	21206334	3'	0.25	100
rs3919593 (G>A)	IFNA16	21206728	3' UTR	0.047	-
ss35085863 (C>T)	IFNA16	21206864	Exon	0.047	-
ss35085862 (C>G)	IFNA16	21206908	Exon	0.047	-
ss35085861 (C>T)	IFNA16	21206910	Exon	0.047	-
ss35085860 (T>C)	IFNA16	21206934	Exon	0.047	-
ss35085859 (C>G)	IFNA16	21207022	Exon	0.047	-
ss35085858 (A>T)	IFNA16	21207111	Exon	0.047	-
ss35085857 (G>A)	IFNA16	21207166	Exon	0.047	-
ss35085856 (C>T)	IFNA16	21207245	Exon	0.016	-
ss35085855 (C>T)	IFNA16	21207320	5'	0.047	-
ss35085854 (T>A)	IFNA16	21207419	5'	0.016	-
ss35085853 (T>C)	IFNA16	21207439	5'	0.047	-
rs1834247 (C>G)	IFNA16	21207535	5'	0.203	100
rs1424854 (A>G)	IFNA16	21207849	5'	0.219	98.538
rs10964912 (G>T)	IFNA16	21208096	5'	0.241	85.054
rs10117962 (A>C)	IFNA17	21217942	Exon	0.183	95.194
rs12552812 (C>G)	IFNA17	21218040	Exon	0.194	100
rs10757201 (A>C)	IFNA17	21218182	5' UTR	0.203	100
rs10757202 (C>G)	IFNA17	21218183	5' UTR	0.203	100
rs10964918 (C>T)	IFNA17	21218285	5'	0.203	Tag SNP
rs7029860 (A>G)	IFNA17	21218289	5'	0.047	-
rs10757203 (T>A)	IFNA17	21218341	5'	0.194	95.198
rs7857863 (A>C)	IFNA17	21218378	5'	0.203	100
rs4978037 (A>G)	IFNA17	21218423	5'	0.25	100
rs7873404 (G>A)	IFNA17	21218497	5'	0.25	100
ss35085887 (->A)	IFNA14	21228532	3'	0.188	98.36
ss35085886 (C>A)	IFNA14	21228750	3'	0.047	-
rs4628333 (T>C)	IFNA14	21228962	3'	0.203	100
ss35085884 (->TG)	IFNA14	21228986	3'	0.141	83.944
ss35085883 (T>C)	IFNA14	21229447	Exon	0.017	-
ss35085882 (A>G)	IFNA14	21229552	Exon	0.017	-
ss35085881 (T>C)	IFNA14	21230066	5'	0.016	-
rs7875557 (C>T)	IFNA5	21293297	3'	0.258	100
ss35085895 (C>T)	IFNA5	21293473	3'	0.113	Tag SNP
ss35085894 (T>G)	IFNA5	21293504	3'	0.032	-
rs7049214 (C>T)	IFNA5	21293689	3'	0.258	Tag SNP
rs7019113 (T>C)	IFNA5	21293958	3'	0.203	100
rs7021906 (C>T)	IFNA5	21294057	3'	0.219	Tag SNP
ss35085890 (C>T)	IFNA5	21294245	3'	0.063	-
rs10757212 (T>C)	IFNA5	21294803	Exon	0.25	100
rs7027327 (C>T)	IFNA5	21295855	5'	0.2	98.769
ss35085902 (C>G)	IFNA6	21339000	3'	0.036	-
ss35085901 (T>G)	IFNA6	21339986	3'	0.031	-
rs2990143 (G>A)	IFNA6	21340050	3'	0.234	100
rs2990144 (A>T)	IFNA6	21340078	3'	0.203	98.457
ss35085898 (A>C)	IFNA6	21340304	3'	0.016	-
rs2988573 (T>C)	IFNA6	21340620	Exon	0.203	98.457
rs2480927 (A>G)	IFNA13	21356894	3'	0.234	Tag SNP
rs1224392 (A>G)	IFNA13	21356908	3'	0.234	100
rs11999696 (C>T)	IFNA13	21357195	3'	0.031	-
rs2480926 (C>T)	IFNA13	21357351	3'	0.016	-
ss35085906 (C>T)	IFNA13	21357352	3'	0.016	-
rs653778 (T>A)	IFNA13	21358097	5'	0.233	Tag SNP
ss35085904 (A>T)	IFNA13	21358181	5'	0.037	-
rs643070 (A>G)	IFNA13	21358609	5'	0.4	Tag SNP
ss35085920 (A>C)	IFNA2	21373602	3'	0.097	-
rs615936 (T>C)	IFNA2	21373675	3'	0.097	-
ss35085918 (G>A)	IFNA2	21373732	3'	0.016	-
rs615544 (T>G)	IFNA2	21373734	3'	0.161	80.805
rs615077 (C>G)	IFNA2	21373852	3'	0.161	80.805
rs625082 (A>G)	IFNA2	21373853	3'	0.161	80.805
rs624704 (C>T)	IFNA2	21373898	3'	0.283	Tag SNP
rs10120977 (C>T)	IFNA2	21374363	3' UTR	0.156	Tag SNP
ss35085912 (->ACTTT)	IFNA2	21375696	5'	0.138	Tag SNP
rs674189 (G>A)	IFNA2	21376288	5'	0.148	Tag SNP
rs1330322 (C>T)	IFNA8	21397250	5'	0.404	90.938
rs1330321 (G>A)	IFNA8	21397375	5'	0.031	-
ss35085923 (G>C)	IFNA8	21397565	5'	0.048	-
rs4978115 (A>G)	IFNA8	21397604	5'	0.4	93.78
rs4978116 (G>T)	IFNA8	21397638	5'	0.393	Tag SNP
rs10964981 (A>T)	IFNA8	21398292	5'	0.031	-
rs12553575 (G>A)	IFNA8	21398498	5'	0.167	86.397
rs10738592 (T>C)	IFNA8	21398516	5'	0.419	92.065
rs10811536 (C>T)	IFNA8	21398693	5'	0.155	Tag SNP
rs10811537 (C>T)	IFNA8	21398824	5'	0.156	100
ss35085931 (->A)	IFNA8	21399046	5'	0.188	95.998
ss35085932 (T>C)	IFNA8	21399094	5'	0.048	-
ss35085933 (A>C)	IFNA8	21399300	Exon	0.016	-
ss35085934 (G>T)	IFNA8	21399564	Exon	0.016	-
ss35085935 (->CTTT)	IFNA8	21400121	3' UTR	0.183	93.035
ss35085936 (A>C)	IFNA8	21400491	3'	0.017	-
rs9333353 (A>G)	IFNA8	21401631	3'	0.406	94.411
ss35085938 (C>T)	IFNA8	21401729	3'	0.156	Tag SNP
ss35085939 (C>T)	IFNA8	21401785	3'	0.031	-
rs10811538 (T>C)	IFNA8	21401859	3'	0.016	-
ss35085941 (G>C)	IFNA8	21402074	3'	0.031	-
rs12346196 (A>C)	IFNA8	21402386	3'	0.141	89.095
ss35085943 (C>T)	IFNA1	21430245	5'	0.016	-
ss35085944 (G>A)	IFNA1	21430416	5'	0.063	-
rs1758566 (C>T)	IFNA1	21430490	5' UTR	0.078	-
rs1758567 (C>T)	IFNA1	21430535	Exon	0.031	-
ss35085947 (G>C)	IFNA1	21430994	Exon	0.094	-
ss35085948 (->A)	IFNA1	21431096	3' UTR	0.016	-
ss35085949 (T>C)	IFNA1	21431116	3' UTR	0.031	-
rs12685904 (G>T)	IFNA1	21431310	3' UTR	0.016	-
ss35085951 (A>G)	IFNA1	21431589	3'	0.031	-
