# Supplementary material for: Polymorphism discovery and association analyses of the interferon genes in type 1 diabetes
Source: BMC Genet. 2006 Feb 22;7:12. doi: 10.1186/1471-2156-7-12 (PMC1402321; doi:10.1186/1471-2156-7-12)
Supplement: Additional File 2 — Genotyping summary for IFNA tag SNPs. Genotype summary for the IFNA tag SNPs. Minor allele frequencies are based on parental genotypes. Number of parent-child trios obtained by population. [file 1471-2156-7-12-S2.xls]

## Sheet: Sheet1
			No. of Transmission
Polymorphism and Population	MAF	No. of Trios	Transmitted	Untransmitted
rs7870840 (G>A)
UK	0.45	731	670	650
US	0.44	525	449	466
rs3955235 (G>C)
UK	0.16	733	227	228
US	0.17	517	171	173
rs2383183 (G>A)
UK	0.1	703	129	145
US	0.09	482	77	82
rs10125010 (A>G)
UK	0.2	712	1158	1139
US	0.19	437	706	716
rs10757200 (T>C)
UK	0.16	694	204	202
US	0.17	534	182	179
rs12376071 (C>T)
UK	0.33	609	831	816
US	0.34	480	635	644
rs10964918 (C>T)
UK	0.15	723	1232	1238
US	0.15	435	746	738
rs7021906 (C>T)
UK	0.16	727	1226	1243
US	0.17	532	880	883
rs7049214 (C>T)
UK	0.21	719	1153	1163
US	0.2	533	856	865
ss35085895 (C>T)
UK	0.06	723	1359	1370
US	0.06	537	1014	1012
rs643070 (A>G)
UK	0.37	599	765	734
US	0.38	506	631	626
rs653778 (T>A)
UK	0.15	728	216	197
US	0.16	519	163	160
rs2480927 (A>G)
UK	0.19	698	1144	1151
US	0.19	535	868	873
rs674189 (G>A)
UK	0.14	790	211	201
US	0.13	493	129	130
ss35085912 (->ACTTT)
UK	0.12	405	76	87
US	0.13	305	61	72
rs10120977 (C>T)
UK	0.2	772	1233	1241
US	0.22	517	802	818
rs624704 (C>T)
UK	0.28	639	941	934
US	0.27	493	714	727
rs4978116 (G>T)
UK	0.47	689	732	751
US	0.45	507	557	566
rs10811536 (C>T)
UK	0.19	689	1112	1124
US	0.2	454	723	725
ss35085938 (C>T)
UK	0.12	708	1250	1262
US	0.12	535	941	954
