# Supplementary material for: Polymorphism discovery and association analyses of the interferon genes in type 1 diabetes
Source: BMC Genet. 2006 Feb 22;7:12. doi: 10.1186/1471-2156-7-12 (PMC1402321; doi:10.1186/1471-2156-7-12)
Supplement: Additional File 3 — SNPs identified in the IFNB1 region. Novel SNPs are denoted by "ss" numbers and previously published SNPs are denoted by "rs" numbers. R2 values for non-typed SNPs. Tag SNPs are marked in bold. UTR, untranslated region. [file 1471-2156-7-12-S3.xls]

## Sheet: Sheet1
	Position
Polymorphism	Map	Gene	MAF	Locus R2
ss35085744 (G>A)	21070702	5'	0.031	-
rs10811465 (G>A)	21070518	5'	0.281	Tag SNP
ss35085746 (C>T)	21070259	5'	0.016	-
ss35085747 (G>C)	21069977	5'	0.172	Tag SNP
rs12156577 (G>T)	21069148	5'	0.125	Tag SNP
rs9333358 (G>A)	21068952	5'	0.297	92.982
rs1424855 (G>C)	21068815	5'	0.355	100
ss35085751 (C>T)	21068650	5'	0.016	-
rs10964831 (A>T)	21068375	5'	0.177	Tag SNP
rs1051922 (T>C)	21067716	Exon	0.328	82.724
ss35085754 (C/-)	21066738	3'	0.016	-
ss35085755 (T>-)	21066694	3'	0.172	100
rs1364612 (G>C)	21066686	3'	0.032	-
rs1364613 (G>T)	21066679	3'	0.032	-
ss35085758 (->A)	21066202	3'	0.138	100
rs967102 (C>G)	21066182	3'	0.345	82.724
rs3885423 (G>A)	21065675	3'	0.032	-
rs7873167 (C>A)	21065444	3'	0.031	-
rs4977940 (A>C)	21065044	3'	0.281	100
ss35085763 (C>A)	21064062	3'	0.016	-
rs1424860 (G>A)	21063945	3'	0.031	-
