# Supplementary material for: Polymorphism discovery and association analyses of the interferon genes in type 1 diabetes
Source: BMC Genet. 2006 Feb 22;7:12. doi: 10.1186/1471-2156-7-12 (PMC1402321; doi:10.1186/1471-2156-7-12)
Supplement: Additional File 4 — Genotyping summary for IFNB1 tag SNPs. Genotype summary for the IFNB1 tag SNPs. Minor allele frequencies are based on parental genotypes. Number of parent-child trios obtained by population. [file 1471-2156-7-12-S4.xls]

## Sheet: Sheet1
			No. of Transmission
SNP and Population	MAF	No. of Trios	Transmitted	Untransmitted
rs10811465 (G>A)
UK	0.17	811	273	253
US	0.16	541	171	179
ss35085747 (G>C)
UK	0.21	820	331	338
US	0.18	542	196	172
rs12156577 (G>T)
UK	0.09	829	1504	1527
US	0.09	542	998	982
rs10964831 (A>T)
UK	0.18	790	1299	1329
US	0.18	534	875	891
