# Supplementary material for: Polymorphism discovery and association analyses of the interferon genes in type 1 diabetes
Source: BMC Genet. 2006 Feb 22;7:12. doi: 10.1186/1471-2156-7-12 (PMC1402321; doi:10.1186/1471-2156-7-12)
Supplement: Additional File 5 — SNPs identified in the IFNG region. Novel SNPs are denoted by "ss" numbers and previously published SNPs are denoted by "rs" numbers. R2 values for non-typed SNPs. Tag SNPs are marked in bold. UTR, untranslated region. [file 1471-2156-7-12-S5.xls]

## Sheet: Sheet1
	Position
Polymorphism	Map	Gene	MAF	Locus R2
rs2069727 (G>A)	66834490	3'	0.405	Tag SNP
rs2069718 (T>C)	66836429	Intron 3 - 4	0.342	Tag SNP
rs2069733 (G>-)	66836499	Intron 3 - 4	0.35	85.013
rs1861493 (C>T)	66837463	Intron 3 - 4	0.391	100
rs1861494 (G>A)	66837676	Intron 3 - 4	0.386	Tag SNP
ss35085793 (C>T)	66840728	5'	0.147	Tag SNP
rs2069705 (C>T)	66841278	5'	0.435	92.042
