# Supplementary material for: Polymorphism discovery and association analyses of the interferon genes in type 1 diabetes
Source: BMC Genet. 2006 Feb 22;7:12. doi: 10.1186/1471-2156-7-12 (PMC1402321; doi:10.1186/1471-2156-7-12)
Supplement: Additional File 6 — Genotyping summary for IFNG tag SNPs and rs2430561. Genotype summary for the IFNG tag SNPs and rs2430561. Minor allele frequencies are based on parental genotypes. Number of parent-child trios obtained by population. [file 1471-2156-7-12-S6.xls]

## Sheet: Sheet1
			No. of Transmission
SNP and Population	MAF	No. of Trios	Transmitted	Untransmitted
rs2069727 (G>A)
UK	0.46	780	393	361
US	0.45	524	278	239
rs2069718 (T>C)
UK	0.41	802	386	385
US	0.39	509	206	253
rs1861494 (G>A)
UK	0.31	778	342	349
US	0.27	547	237	200
ss35085793 (C>T)
UK	0.04	769	70	63
US	0.03	530	38	35
ss35085795 (T>A)
UK	0.468	623	314	293
US	0.454	534	284	248
