# Supplementary material for: Polymorphism discovery and association analyses of the interferon genes in type 1 diabetes
Source: BMC Genet. 2006 Feb 22;7:12. doi: 10.1186/1471-2156-7-12 (PMC1402321; doi:10.1186/1471-2156-7-12)
Supplement: Additional File 7 — SNPs identified in the IFNW1 region. Novel SNPs are denoted by "ss" numbers and previously published SNPs are denoted by "rs" numbers. R2 values for non-typed SNPs. Tag SNPs are marked in bold. UTR, untranslated region. [file 1471-2156-7-12-S7.xls]

## Sheet: Sheet1
	Position
Polymorphism	MAP	Gene	MAF	Locus R2
rs10964857 (T>C)	21127410	3'	0.242	88.365
rs10811478 (G>C)	21127512	3'	0.29	96.413
rs7875112 (A/G)	21127939	3'	0.145	Tag SNP
rs7861284 (A/G)	21127949	3'	0.29	Tag SNP
rs12554686 (T>C)	21128433	3'	0.266	Tag SNP
rs10811479 (A/T)	21129009	3'	0.188	Tag SNP
rs7853363 (T>C)	21129495	3'	0.111	Tag SNP
ss35085781 (TGTT>-)	21129650	3'	0.25	Tag SNP
rs10964859 (C/G)	21130672	3' UTR	0.453	89.384
ss35085778 (T>C)	21130944	3' UTR	0.016	-
ss35085776 (A/-)	21132274	5'	0.233	100
rs10757189 (T>C)	21132604	5'	0.25	100
rs10511694 (A/G)	21133020	5'	0.258	Tag SNP
rs10964860 (G>A)	21133390	5'	0.259	100
ss35521677 (C>G)	21133427	5'	0.283	100
ss35085772 (T>C)	21133430	5'	0.274	100
ss35085771 (T>C)	21133474	5'	0.276	Tag SNP
ss35085770 (G>C)	21133511	5'	0.089	100
ss35085769 (T>C)	21133667	5'	0.306	100
ss35085768 (T>C)	21133808	5'	0.111	Tag SNP
rs10964861 (C>A)	21133892	5'	0.194	95.42
rs10811480 (A/G)	21134378	5'	0.464	95.42
rs10757192 (C/G)	21135069	5'	0.276	Tag SNP
