# Supplementary material for: Polymorphism discovery and association analyses of the interferon genes in type 1 diabetes
Source: BMC Genet. 2006 Feb 22;7:12. doi: 10.1186/1471-2156-7-12 (PMC1402321; doi:10.1186/1471-2156-7-12)
Supplement: Additional File 8 — Genotyping summary for IFNW1 tag SNPs. Genotype summary for the IFNW1 tag SNPs. Minor allele frequencies are based on parental genotypes. Number of parent-child trios obtained by population. [file 1471-2156-7-12-S8.xls]

## Sheet: Sheet1
			No. of Transmission
Polymorphism and Population	MAF	No. of Trios	Transmitted	Untransmitted
rs7875112 (A/G)
UK	0.18	778	290	278
US	0.2	431	431	170
rs7861284 (A/G)
UK	0.29	687	393	395
US	0.31	482	291	303
rs12554686 (T>C)
UK	0.34	714	485	462
US	0.36	538	386	390
rs10811479 (A/T)
UK	0.17	716	238	227
US	0.16	526	167	162
rs7853363 (T>C)
UK	0.36	566	412	407
US	0.34	508	343	334
ss35085781 (TGTT>-)
UK	0.25	679	341	361
US	0.24	434	210	201
rs10511694 (A/G)
UK	0.26	764	1146	1155
US	0.28	535	772	759
ss35085771 (T>C)
UK	0.26	752	385	398
US	0.26	328	166	159
ss35085768 (T>C)
UK	0.1	775	146	158
US	0.1	460	90	84
rs10757192 (C/G)
UK	0.39	788	968	953
US	0.39	525	640	643
