# Supplementary material for: Polymorphism discovery and association analyses of the interferon genes in type 1 diabetes
Source: BMC Genet. 2006 Feb 22;7:12. doi: 10.1186/1471-2156-7-12 (PMC1402321; doi:10.1186/1471-2156-7-12)
Supplement: Additional File 9 — SNPs identified in the ICSBP1 region. Novel SNPs are denoted by "ss" numbers and previously published SNPs are denoted by "rs" numbers. R2 values for non-typed SNPs. Tag SNPs are marked in bold. UTR, untranslated region. [file 1471-2156-7-12-S9.xls]

## Sheet: Sheet1
	Position
Polymorphism	Map	Gene	MAF	Locus R2
rs9924391 (T>G)	84487331	5'	0.081	100
rs9932449 (A>C)	84487333	5'	0.081	100
rs371391 (C>T)	84487395	5'	0.081	100
rs388405 (A>G)	84487398	5'	0.081	100
ss35085705 (C>A)	84487756	5'	0.047	Tag SNP
rs381139 (C>T)	84487901	5'	0.063	82.222
rs393512 (C>G)	84488072	5'	0.063	82.222
rs416515 (C>G)	84488175	5'	0.063	82.222
rs398229 (A>G)	84488191	5'	0.063	82.222
ss35085710 (C>G)	84488458	5'	0.267	Tag SNP
rs170033 (A>G)	84489005	5'	0.078	Tag SNP
rs4843859 (G>C)	84489457	5'	0.266	100
rs8058349 (G>C)	84489530	5'	0.078	100
rs191022 (G>C)	84489633	5'	0.339	100
rs505577 (GGTGGCTGCA>-)	84493891	Intron1	0.397	81.768
rs16939917 (A>T)	84499921	Intron2	0.018	-
rs305079 (C>T)	84499997	Intron2	0.016	-
rs2292980 (C>T)	84502577	Intron3	0.297	94.442
rs8052064 (T>C)	84502732	Exon4	0.094	Tag SNP
rs16939945 (T>C)	84502750	Exon4	0.047	Tag SNP
rs11649318 (C>G)	84503982	Intron4	0.364	93.576
rs11863590 (G>A)	84503995	Intron5	0.21	92.832
rs903202 (C>T)	84505280	Intron	0.422	85.987
rs17444416 (T>G)	84505599	Exon 6	0.016	-
ss35085725 (T>C)	84509654	Exon7	0.017	-
ss35085726 (A>G)	84509781	Exon7	0.018	-
ss35085727 (T>G)	84511122	intron 7	0.032	-
rs16940005 (C>G)	84511183	intron 7	0.217	94.516
ss35085729 (C>A)	84512695	3'	0.016	-
rs10514611 (T>C)	84512743	3'	0.109	85.194
rs1568391 (T>G)	84512805	3'	0.469	83.15
rs305072 (C>T)	84513164	3'	0.036	-
rs1044873 (T>C)	84513172	3'	0.357	Tag SNP
ss35085735 (->A)	84513232	3'	0.462	88.781
ss35085736 (T>C)	84513449	3'	0.018	-
rs6638 (T>A)	84513545	3'	0.446	83.542
ss35085738 (T>C)	84514144	3'	0.033	-
rs7204286 (T>C)	84514422	3'	0.113	92.862
rs1021479 (C>T)	84514915	3'	0.034	-
rs305073 (T>C)	84515294	3'	0.375	84.425
rs305074 (C>T)	84515321	3'	0.375	84.395
rs9932835 (G>C)	84515425	3'	0.103	Tag SNP
