# Supplementary material for: Polymorphism discovery and association analyses of the interferon genes in type 1 diabetes
Source: BMC Genet. 2006 Feb 22;7:12. doi: 10.1186/1471-2156-7-12 (PMC1402321; doi:10.1186/1471-2156-7-12)
Supplement: Additional File 10 — Genotyping summary for ICSBP1 tag SNPs. Genotype summary for the ICSBP1 tag SNPs. Minor allele frequencies are based on parental genotypes. Number of parent-child trios obtained by population. [file 1471-2156-7-12-S10.xls]

## Sheet: Sheet1
			No. of Transmission
SNP and Population	MAF	No. of Trios	Transmitted	Untransmitted
ss35085705 (C>A)
UK	0.01	830	23	20
US	0.01	528	10	22
ss35085710 (C>G)
UK	0.19	765	1253	1255
US	0.19	524	847	845
rs170033 (A>G)
UK	0.06	809	1534	1529
US	0.08	519	957	952
rs8052064 (T>C)
UK	0.15	819	229	249
US	0.12	509	111	121
rs16939945 (T>C)
UK	0.03	824	43	37
US	0.04	523	35	34
rs1044873 (T>C)
UK	0.38	812	596	607
US	0.36	543	383	404
rs9932835 (G>C)
UK	0.22	805	346	358
US	0.22	539	227	242
